# Supplementary material for: Burnout and sleep problems among nurses working in a tertiary hospital in Kathmandu, Nepal
Source: PLOS Glob Public Health. 2025 Jul 11;5(7):e0003879. doi: 10.1371/journal.pgph.0003879 (PMC12250318; doi:10.1371/journal.pgph.0003879)
Supplement: S1 Data — https://docs.google.com/spreadsheets/d/1o8st-4gHzoC8fNbLonhqJlMJgUEx69uc/edit?usp=drive_link&ouid=117602478348588754759&rtpof=true&sd=true. (XLSX) [file pgph.0003879.s001.xlsx]

## Sheet: FinalBurnoutEntry
Unique_Id	q1Age	q2Education	RevEdu01	q22Position	RevPosi01	q3MaritalStat	Marital01	q4Religious	q5Diagnosis	q6Exercise	Exercise01	q7Cigarette	RevCig01	q8Alcohol	RevAlcoh01	q9Dept	RevDept01	q92Nurses	q93Beds	BedsDivNurses	BedsDivNurse01	q10Length	q11Experience	q12Income	q13Burnout_NewAsp	q14Tired	q15Negative	q16Time	q17Pressure	q18Mechanical	q19Challenge	q20Emotional	q21Disconnect	q22Leisure	q23Sickened	q24WornOut	q25Only	q26Manage	q27Engaged	q28Energized	q29Sleepquality_BedTime	q30Minutes	q31GetUp	q34StayAwake	q351CantSleep	q352WakeUp	q353Bathroom	q354CantBreathe	q355Cough
1	21	1	1	1	1	1	0	1	0	2	1	1	0	1	1	Ped Emergency	0	7	10	1.42857	1	8	1	32	2	1	3	3	4	2	1	2	2	3	2	2	4	2	2	2	10.5	30	6.5	0	0	0	0	0	0
2	26	1	1	1	1	2	1	1	0	3	1	1	0	1	1	Ped Emergency	0	7	10	1.42857	1	8	5	50	1	2	4	4	2	4	2	4	4	3	2	2	3	1	1	1	10	0	5.5	0	0	3	1	0	0
3	44	2	0	1	1	2	1	1	0	4	1	1	0	1	1	Ped OPD	1	#NULL!	#NULL!	#NULL!	#NULL!	8	23	44	2	3	4	4	2	2	2	3	2	3	2	2	4	2	2	2	10.5	30	4.5	0	0	1	1	0	1
4	38	2	0	1	1	2	1	1	0	1	0	1	0	2	0	Ped OPD	1	#NULL!	#NULL!	#NULL!	#NULL!	8	19	32	3	2	4	4	4	3	4	2	4	4	2	1	4	4	3	4	11	20	6	2	0	2	0	0	0
5	26	2	0	1	1	1	0	1	0	1	0	1	0	1	1	Ortho A	1	12	24	2	0	8	6	49	2	3	3	3	2	2	2	2	3	3	2	2	4	2	2	3	11	30	8	1	1	1	1	0	1
6	26	3	0	1	1	1	0	1	0	2	1	1	0	1	1	Ortho A	1	12	24	2	0	8	2.5	50	1	3	3	3	2	2	2	3	2	3	3	2	3	3	2	2	10	30	6.5	0	0	0	0	0	0
7	26	2	0	1	1	2	1	1	0	2	1	1	0	1	1	Ortho HDU	0	10	6	0.6	1	8	7	50	2	2	3	2	2	2	2	2	2	3	2	2	3	2	3	2	12.5	25	8	0	3	1	1	0	0
8	34	2	0	1	1	2	1	1	0	2	1	1	0	1	1	Ortho HDU	0	10	6	0.6	1	8	14	55	2	2	3	2	2	2	2	2	2	3	2	2	3	2	2	2	10	25	6	0	0	1	2	0	0
9	26	2	0	1	1	2	1	1	0	2	1	1	0	1	1	Ortho HDU	0	10	6	0.6	1	8	4	50	1	2	4	3	2	1	1	3	4	2	2	2	3	2	2	1	10	2	6	0	0	0	0	0	0
10	24	1	1	1	1	1	0	1	1	1	0	1	0	2	0	ENT Ward	1	14	42	3	0	8	3	30	1	2	3	2	1	1	1	3	2	3	2	2	3	2	1	1	10	30	6	1	0	1	3	1	1
11	39	2	0	1	1	2	1	1	1	1	0	1	0	2	0	ENT Ward	1	14	42	3	0	8	15	40	2	3	3	2	3	1	1	3	2	2	1	3	3	3	3	3	10	30	6.5	0	0	0	1	0	0
12	29	3	0	1	1	2	1	1	0	1	0	1	0	1	1	ENT Ward	1	14	42	3	0	8	5	40	2	1	3	3	2	2	2	2	2	3	2	2	3	2	3	2	10	30	7	1	0	1	1	0	0
13	28	3	0	1	1	1	0	1	0	3	1	1	0	1	1	ENT Ward	1	14	42	3	0	8	3.5	40	4	1	3	1	2	4	2	1	1	4	1	1	4	1	1	2	10	15	8	2	0	1	2	0	0
14	27	1	1	1	1	2	1	1	0	1	0	1	0	1	1	ENT Ward	1	14	42	3	0	8	7	50	3	2	3	2	2	2	2	3	1	4	2	1	3	2	2	2	11	45	6.5	1	2	2	0	1	0
15	38	2	0	1	1	2	1	1	1	4	1	1	0	1	1	ENT Ward	1	14	42	3	0	8	18	42	3	1	2	3	3	2	3	2	2	3	2	2	3	3	2	2	10.5	20	4	0	0	3	2	0	0
16	24	3	0	1	1	2	1	1	0	1	0	1	0	1	1	ENT Ward	1	14	42	3	0	8	1.5	50	2	1	2	1	3	3	2	3	1	4	2	1	3	3	3	2	12	30	7	0	2	1	1	0	1
17	26	1	1	1	1	2	1	1	0	2	1	1	0	1	1	ENT Ward	1	14	42	3	0	8	5	50	2	3	3	2	1	4	1	3	3	2	1	2	4	4	1	1	12	5	5	0	0	1	2	0	0
18	24	1	1	1	1	1	0	1	0	1	0	1	0	1	1	Ortho OT	0	26	#NULL!	#NULL!	#NULL!	8	3	50	1	3	3	3	2	2	2	3	2	2	3	3	2	2	2	2	10	30	6	0	0	0	2	0	0
19	28	2	0	1	1	1	0	1	0	1	0	1	0	1	1	Ortho OT	0	26	#NULL!	#NULL!	#NULL!	8	7	50	2	1	2	3	2	2	2	2	2	2	2	1	3	2	2	2	11	20	8	0	0	0	0	0	0
20	26	3	0	1	1	1	0	1	0	1	0	1	0	1	1	Ortho OT	0	26	#NULL!	#NULL!	#NULL!	8	4	50	3	1	3	1	2	2	2	1	1	3	2	1	4	1	1	2	10	15	6	0	1	2	1	0	0
21	25	3	0	1	1	1	0	1	0	1	0	1	0	1	1	Ortho OT	0	26	#NULL!	#NULL!	#NULL!	8	1	50	2	1	2	1	2	2	2	2	2	3	2	1	2	2	2	2	10.5	15	7.5	1	1	2	0	0	0
22	25	3	0	1	1	1	0	1	0	1	0	1	0	1	1	Ortho OT	0	26	#NULL!	#NULL!	#NULL!	8	4	40	1	2	4	2	1	1	1	2	3	2	2	2	3	1	2	1	12	120	7	0	0	2	1	2	0
23	26	2	0	1	1	1	0	1	0	1	0	1	0	1	1	Ortho OT	0	26	#NULL!	#NULL!	#NULL!	8	3	50	1	2	4	2	1	1	1	2	3	2	2	2	3	1	2	1	12	30	7	0	0	2	1	2	0
24	28	2	0	1	1	1	0	1	0	1	0	1	0	1	1	Ped Emergency	0	7	10	1.42857	1	8	5.5	32	2	2	3	3	3	1	1	3	2	3	2	1	3	2	2	2	10	30	5	1	0	2	3	0	0
25	30	2	0	1	1	2	1	1	0	1	0	1	0	1	1	Ped Emergency	0	7	10	1.42857	1	8	10	50	3	2	2	1	3	2	2	2	2	3	2	2	2	3	3	3	11	30	7	2	0	2	1	0	0
26	30	2	0	1	1	1	0	1	0	1	0	1	0	1	1	Annex 3	1	17	28	1.64706	1	8	10	50	3	2	3	2	3	3	2	3	2	3	2	2	2	2	2	3	10	30	6	0	2	1	1	0	1
27	54	2	0	3	0	1	0	1	0	4	1	1	0	1	1	Annex 3	1	17	28	1.64706	1	8	28	50	2	2	3	2	2	2	1	3	3	2	2	4	2	2	2	3	10	30	5	0	0	0	0	0	0
28	50	4	0	2	0	2	1	1	0	4	1	1	0	1	1	Annex 3	1	17	28	1.64706	1	8	27	48	1	3	3	1	3	3	1	1	3	1	3	3	3	2	1	2	9	30	6	0	0	0	0	0	0
29	30	3	0	1	1	2	1	1	0	2	1	1	0	1	1	Annex 3	1	17	28	1.64706	1	8	8	53	2	2	3	2	2	3	3	3	3	3	2	3	3	3	2	3	11	60	7.5	0	3	1	0	0	0
30	22	1	1	1	1	1	0	0	0	3	1	1	0	1	1	Annex 3	1	17	28	1.64706	1	8	1	50	2	2	3	2	3	3	2	2	2	3	2	1	3	2	2	3	11	15	6	0	0	2	1	0	0
31	28	2	0	1	1	1	0	0	0	3	1	1	0	1	1	Annex 3	1	17	28	1.64706	1	8	5	40	3	2	2	2	2	3	3	1	2	3	2	2	3	3	2	3	11	20	6.5	1	2	1	1	0	0
32	22	1	1	1	1	1	0	1	0	4	1	1	0	1	1	Annex 3	1	17	28	1.64706	1	8	1	40	3	2	3	2	2	2	2	2	2	4	1	1	2	2	2	3	11	20	5	0	1	0	0	1	0
33	33	3	0	1	1	2	1	1	0	3	1	1	0	2	0	Ped Ward 1	1	15	34	2.26667	0	8	9	40	3	1	3	2	2	3	2	2	1	3	2	2	3	2	2	3	11	60	6	0	2	1	2	0	0
34	30	3	0	1	1	2	1	1	0	1	0	1	0	1	1	Ped Ward 1	1	15	34	2.26667	0	8	6	50	4	2	3	2	2	2	2	3	2	3	2	2	3	2	2	3	10	15	6	0	0	3	0	0	0
35	28	2	0	1	1	2	1	1	0	2	1	1	0	1	1	Ped Ward 1	1	15	34	2.26667	0	8	11	50	2	2	3	3	2	2	1	3	2	2	3	2	4	2	2	2	11	30	6	1	0	0	1	0	0
36	34	2	0	1	1	2	1	1	1	1	0	1	0	1	1	Ped Ward 1	1	15	34	2.26667	0	8	14	50	2	1	2	2	1	1	2	2	2	4	1	1	1	3	1	1	10	30	5.5	0	0	3	3	3	0
37	31	2	0	1	1	2	1	1	0	1	0	1	0	1	1	Ped Ward 1	1	15	34	2.26667	0	8	12	50	4	2	3	2	2	2	2	2	2	4	1	2	3	2	2	3	11	90	7	0	2	1	3	0	2
38	28	2	0	1	1	1	0	1	0	1	0	1	0	1	1	Ped Surgery	1	13	31	2.38462	0	8	7.5	50	3	1	4	3	2	2	2	3	1	2	2	3	3	1	2	2	10	30	7	0	2	2	2	0	0
39	23	2	0	1	1	1	0	1	1	4	1	1	0	1	1	Ped Surgery	1	13	31	2.38462	0	8	3.5	50	3	1	2	2	1	2	2	1	2	3	2	1	1	2	2	2	12	120	6.5	3	3	1	0	0	0
40	41	4	0	2	0	2	1	1	1	4	1	1	0	1	1	Ped Surgery	1	13	31	2.38462	0	8	22	50	1	2	2	2	1	3	1	3	3	3	1	1	3	1	3	1	10	5	6	0	0	2	3	0	0
41	21	1	1	1	1	1	0	1	0	1	0	1	0	1	1	Ped Surgery	1	13	31	2.38462	0	8	3	50	2	1	2	1	3	2	1	1	2	4	2	3	2	3	2	2	10	5	7	3	0	0	0	0	0
42	27	2	0	1	1	1	0	0	0	1	0	1	0	1	1	Ped Surgery	1	13	31	2.38462	0	8	6	50	2	3	4	3	2	2	2	3	2	2	4	3	2	2	2	2	10	20	7	0	0	0	0	0	0
43	27	3	0	1	1	1	0	1	0	1	0	1	0	1	1	Ped Surgery	1	13	31	2.38462	0	8	2	48	2	2	2	2	2	2	2	2	3	3	2	2	3	2	2	3	10.5	30	7	1	0	1	2	0	0
44	30	2	0	1	1	2	1	1	0	1	0	1	0	1	1	Ped Surgery	1	13	31	2.38462	0	8	8	50	2	4	4	4	2	2	1	4	3	2	4	4	3	2	2	2	11	30	8	0	0	0	0	0	0
45	30	2	0	1	1	2	1	1	0	1	0	1	0	1	1	Ortho Ward B	1	9	20	2.22222	0	8	7	40	2	2	3	3	2	2	3	4	2	2	1	3	4	2	2	2	11	2	5	0	3	0	1	0	0
46	35	2	0	1	1	2	1	1	0	1	0	1	0	1	1	Ortho Ward B	1	9	20	2.22222	0	8	15	55	3	4	3	2	2	3	3	2	2	3	3	3	2	2	2	3	11	30	5	0	0	0	0	0	0
47	28	3	0	1	1	1	0	1	0	1	0	2	1	4	0	Ortho Ward B	1	9	20	2.22222	0	8	4	40	3	2	2	2	3	2	3	4	1	4	3	1	3	3	3	4	11	10	7	0	0	0	0	0	3
48	28	3	0	1	1	1	0	1	0	2	1	1	0	1	1	Ortho Ward B	1	9	20	2.22222	0	8	4	35	3	2	2	2	3	2	4	2	1	4	3	1	3	3	3	3	11	2	7	0	0	0	0	0	2
49	31	2	0	1	1	2	1	1	0	1	0	1	0	1	1	Deaddiction Ward	1	6	10	1.66667	1	12	7	44	2	3	3	1	2	2	2	1	2	3	2	1	2	2	2	2	10	45	7	0	2	2	0	0	0
50	37	2	0	1	1	2	1	1	0	2	1	1	0	1	1	Deaddiction Ward	1	6	10	1.66667	1	8	15	45	3	2	1	2	2	2	2	2	2	3	3	3	3	2	3	3	11	5	7	0	0	0	0	0	0
51	55	4	0	2	0	2	1	1	0	1	0	1	0	1	1	Deaddiction Ward	0	6	10	1.66667	1	8	31	57	1	2	3	2	2	3	2	3	3	2	2	2	2	1	1	1	10	5	6	0	0	0	0	0	0
52	45	1	1	1	1	2	1	1	1	1	0	1	0	1	1	Deaddiction Ward	1	6	10	1.66667	1	8	24	45	2	4	3	2	1	3	2	3	2	3	2	2	3	2	2	2	10	30	5	0	3	3	2	0	0
54	25	3	0	1	1	1	0	1	1	4	1	1	0	1	1	Ortho OT	0	26	#NULL!	#NULL!	#NULL!	8	0.6	50	2	1	1	1	4	1	4	1	1	4	1	1	4	4	1	4	12	120	6	3	3	3	3	3	3
56	26	3	0	1	1	1	0	1	0	1	0	1	0	2	0	Ortho OT	0	26	#NULL!	#NULL!	#NULL!	8	3	30	2	2	3	2	2	3	2	2	2	3	2	2	3	3	2	2	2	30	10	0	1	0	0	0	0
57	28	3	0	1	1	1	0	1	0	1	0	1	0	1	1	Ortho OT	0	26	#NULL!	#NULL!	#NULL!	8	11	35	2	2	3	2	2	3	2	2	3	2	2	2	2	2	3	2	11	5	6	0	0	0	0	0	0
58	34	3	0	1	1	2	1	1	0	1	0	1	0	2	0	Nephro	1	10	34	3.4	0	8	10	50	2	1	2	2	2	2	2	1	1	4	2	1	2	1	1	2	11	120	6	2	3	3	1	1	0
59	35	2	0	1	1	2	1	1	0	3	1	1	0	1	1	Nephro	1	10	34	3.4	0	8	14	40	3	1	2	2	3	2	2	2	2	3	2	2	3	2	2	3	11.5	45	5.5	2	1	1	1	1	1
60	28	3	0	1	1	2	1	1	0	1	0	1	0	1	1	Nephro	1	10	34	3.4	0	8	5	40	3	2	2	2	3	2	2	2	2	3	2	2	3	2	2	3	11	45	7.5	2	1	1	2	0	0
61	23	1	1	1	1	1	0	1	0	1	0	1	0	1	1	Nephro	1	10	34	3.4	0	8	2	40	3	1	2	2	3	2	1	1	1	3	2	2	3	2	2	3	11.5	45	7.5	2	1	1	0	1	0
62	28	3	0	1	1	1	0	0	0	3	1	1	0	1	1	Nephro	1	10	34	3.4	0	8	4	50	2	2	3	2	2	3	2	2	2	3	1	1	3	3	3	2	11.5	30	7	1	2	2	1	1	1
63	25	2	0	1	1	1	0	1	0	3	1	1	0	1	1	Ped HDU Cabin	1	22	26	1.18182	1	8	6	50	2	1	3	3	2	3	2	2	3	2	2	2	2	2	2	2	11	40	6	0	0	1	0	0	0
64	27	3	0	1	1	1	0	1	0	1	0	1	0	1	1	Ped HDU Cabin	1	22	26	1.18182	1	8	3	40	2	2	3	3	2	2	2	3	3	3	2	2	3	2	2	2	10	15	6.5	2	0	2	1	1	0
65	26	2	0	1	1	2	1	1	0	1	0	1	0	1	1	Ped HDU Cabin	1	22	26	1.18182	1	8	8	50	2	1	4	2	4	2	2	2	2	2	2	2	4	3	2	3	11.5	30	7.5	0	1	0	1	0	0
66	25	3	0	1	1	1	0	1	0	1	0	1	0	1	1	Ped HDU Cabin	1	22	26	1.18182	1	8	1.5	50	2	2	3	3	2	3	2	3	4	3	1	2	3	2	2	2	10.5	15	7	0	0	0	1	0	0
67	25	2	0	1	1	2	1	1	0	1	0	1	0	1	1	Ped HDU Cabin	1	22	26	1.18182	1	8	2.5	52	4	2	1	2	3	1	1	2	2	4	4	4	3	1	1	4	10	60	7	2	3	2	2	0	0
68	31	2	0	1	1	2	1	1	0	2	1	1	0	1	1	Ped HDU Cabin	1	22	26	1.18182	1	8	9	52	2	2	3	3	1	1	1	3	2	2	2	2	2	1	2	1	10.5	15	7.5	0	0	0	0	0	0
69	24	3	0	1	1	1	0	1	0	1	0	1	0	1	1	Ped HDU Cabin	1	22	26	1.18182	1	8	0.3	52	2	1	2	1	2	2	2	3	2	4	2	1	4	2	2	3	11	20	7.5	0	0	0	0	0	0
70	32	3	0	1	1	2	1	1	0	1	0	1	0	1	1	PICU	0	15	6	0.4	1	8	10	52	2	2	3	3	2	3	3	3	1	3	2	2	2	2	2	2	11.5	5	6.5	1	0	1	1	0	2
71	29	1	1	1	1	2	1	1	1	3	1	2	1	3	0	PICU	0	15	6	0.4	1	8	3	50	2	1	2	3	2	3	2	3	2	3	2	3	2	2	1	1	9	10	7	2	0	1	2	0	0
72	31	1	1	1	1	2	1	0	0	1	0	1	0	1	1	PICU	0	15	6	0.4	1	8	7	52	2	1	3	3	2	2	1	2	2	3	2	2	2	3	2	2	10	30	6	0	0	1	0	0	0
73	24	1	1	1	1	1	0	0	0	4	1	1	0	1	1	PICU	0	15	6	0.4	1	8	2	45	3	2	4	3	2	3	2	3	2	2	2	2	3	2	2	2	10	30	7	0	0	1	0	0	0
74	31	2	0	1	1	2	1	1	0	1	0	1	0	1	1	PICU	0	15	6	0.4	1	8	12	48	1	2	2	2	3	1	1	3	2	3	4	3	4	2	2	2	11	30	6	0	0	0	2	0	1
75	23	3	0	1	1	1	0	1	0	3	1	1	0	1	1	PICU	0	15	6	0.4	1	8	0.5	50	1	2	3	3	2	2	1	2	2	2	2	3	3	2	2	2	10	30	6.5	0	1	2	2	0	0
76	27	3	0	1	1	2	1	0	0	2	1	1	0	1	1	PICU	0	15	6	0.4	1	8	2	52	1	2	3	2	2	1	1	2	3	3	3	3	2	2	2	2	10	30	7	1	0	2	0	0	0
77	22	1	1	1	1	1	0	0	0	1	0	1	0	1	1	PICU	0	15	6	0.4	1	8	3	52	2	1	2	2	2	1	2	3	2	3	3	1	2	2	2	2	11	40	7.5	0	3	1	0	0	0
78	23	3	0	1	1	1	0	1	0	4	1	1	0	1	1	PICU	0	15	6	0.4	1	8	0.2	52	2	3	4	2	2	3	1	2	2	2	2	2	2	2	2	2	11	30	8	0	0	0	1	0	0
79	26	3	0	1	1	1	0	1	0	1	0	1	0	1	1	NICU	0	16	8	0.5	1	8	2.5	50	2	2	3	2	2	2	2	2	2	2	3	3	4	2	2	2	11	15	7	0	0	1	0	0	2
80	23	1	1	1	1	1	0	1	0	1	0	1	0	1	1	NICU	0	16	8	0.5	1	8	3	50	2	1	3	1	2	1	1	1	1	4	1	1	1	4	3	4	12	15	7	1	0	0	1	0	0
81	30	2	0	1	1	2	1	1	0	1	0	1	0	1	1	NICU	0	16	8	0.5	1	8	13	50	3	1	3	1	2	2	2	3	1	4	1	1	3	2	1	2	11	5	6.5	1	1	1	2	0	0
82	31	2	0	1	1	1	0	1	0	1	0	1	0	1	1	NICU	0	16	8	0.5	1	8	13	50	3	2	4	1	3	3	3	3	2	3	1	3	1	1	1	1	12	30	8	0	2	2	0	0	1
83	33	4	0	1	1	2	1	1	1	1	0	1	0	1	1	NICU	0	16	8	0.5	1	8	15	60	3	2	2	2	3	2	2	2	1	3	2	2	3	1	2	2	10	45	6	0	3	3	3	0	0
84	35	3	0	1	1	2	1	1	0	1	0	1	0	1	1	NICU	0	16	8	0.5	1	8	12	50	2	2	3	3	2	3	2	3	3	3	2	2	4	1	2	2	9	10	6	0	0	0	1	0	0
86	29	2	0	1	1	2	1	0	0	3	1	1	0	1	1	NICU	0	16	8	0.5	1	8	10	49	2	1	3	3	2	2	2	2	1	3	2	3	3	3	2	3	12	20	8	2	0	2	3	0	2
87	26	3	0	1	1	1	0	1	0	1	0	1	0	1	1	Birthing Center	1	15	22	1.46667	1	8	3	50	2	2	3	3	3	2	2	3	2	3	2	2	3	2	2	3	9.5	5	9	0	0	0	1	0	0
88	33	2	0	1	1	2	1	1	0	1	0	1	0	1	1	Birthing Center	1	15	22	1.46667	1	8	9	50	3	2	3	3	3	3	2	3	3	3	2	3	3	3	2	3	10.5	30	6	0	0	0	0	0	0
89	32	4	0	1	1	2	1	1	0	3	1	1	0	1	1	Birthing Center	1	15	22	1.46667	1	8	10	50	2	2	4	3	2	3	2	3	2	2	2	2	2	2	2	2	10	30	6.5	1	1	2	3	0	0
90	26	3	0	1	1	1	0	1	0	3	1	1	0	1	1	Birthing Center	1	15	22	1.46667	1	8	3	40	2	3	3	3	3	3	2	2	3	2	3	3	4	2	3	2	11	17	7	0	2	0	2	0	0
91	30	2	0	1	1	1	0	1	0	1	0	1	0	1	1	Birthing Center	1	15	22	1.46667	1	8	10	50	1	3	3	3	3	1	1	3	2	2	2	3	2	2	2	2	10	15	7	0	0	0	1	0	0
92	39	2	0	1	1	2	1	1	0	2	1	1	0	1	1	Birthing Center	1	15	22	1.46667	1	8	14	50	3	2	3	3	3	2	2	2	1	3	1	2	3	2	3	2	11	45	6	0	2	0	0	0	0
93	46	2	0	2	0	2	1	1	1	3	1	1	0	1	1	Ortho Cabin	1	10	17	1.7	1	8	26	55	3	3	3	2	2	3	2	2	2	3	2	3	3	2	2	3	10	30	6	0	1	1	1	0	0
94	28	2	0	1	1	2	1	1	0	2	1	1	0	1	1	Ortho Cabin	1	10	17	1.7	1	8	7	50	3	2	3	2	2	2	2	3	2	3	2	3	2	2	2	2	11	30	6	0	2	0	1	0	0
95	26	1	1	1	1	1	0	1	0	1	0	1	0	1	1	Ortho Cabin	1	10	17	1.7	1	8	5	52	1	1	1	2	1	2	1	1	2	3	1	1	2	1	1	1	10.5	55	6.5	3	3	0	2	0	2
96	32	2	0	1	1	2	1	1	0	1	0	1	0	1	1	Ortho Cabin	1	10	17	1.7	1	8	9	50	1	4	4	1	3	1	1	2	2	3	2	2	3	1	1	1	10	30	6	0	0	1	1	0	0
97	27	2	0	1	1	1	0	1	0	1	0	1	0	2	0	Ortho Cabin	1	10	17	1.7	1	8	7.5	50	3	1	2	2	3	3	3	3	3	4	2	2	3	2	2	3	11.5	30	6.5	0	3	3	2	0	0
98	25	3	0	1	1	1	0	1	0	3	1	1	0	1	1	Female Surgical	1	20	46	2.3	0	8	3	50	3	1	3	2	3	3	2	2	1	4	1	1	1	2	1	4	12	60	6	1	2	1	2	1	0
99	43	2	0	2	0	2	1	1	1	1	0	1	0	1	1	Female Surgical	1	20	46	2.3	0	8	23	50	2	3	3	3	2	2	2	3	2	3	2	2	2	3	3	3	11	35	6	0	3	1	0	0	0
100	32	3	0	1	1	2	1	1	0	1	0	1	0	1	1	Female Surgical	1	20	46	2.3	0	8	10.5	50	2	1	3	1	3	2	2	1	1	4	1	1	3	2	2	3	11.5	75	6.5	2	3	3	3	3	0
101	26	3	0	1	1	1	0	1	0	2	1	1	0	1	1	Female Surgical	1	20	46	2.3	0	8	3	50	3	2	3	1	3	2	2	3	3	3	2	2	3	2	2	3	10	15	5.5	0	0	0	0	0	0
102	26	3	0	1	1	2	1	1	0	2	1	1	0	1	1	Female Surgical	1	20	46	2.3	0	8	3	50	3	1	3	1	3	3	2	2	2	4	2	2	4	2	2	3	11	30	7	1	2	2	3	1	0
103	22	1	1	1	1	1	0	1	0	2	1	1	0	1	1	Plastic Surgery	1	14	33	2.35714	0	8	3	50	2	2	3	3	2	2	2	4	3	2	3	3	3	2	2	2	11	30	8	0	2	0	1	0	0
104	38	2	0	1	1	2	1	1	0	1	0	1	0	1	1	Plastic Surgery	1	14	33	2.35714	0	8	18	50	1	2	3	1	2	3	2	2	2	2	2	2	3	2	2	2	10	45	6	0	1	0	1	0	0
105	33	2	0	1	1	2	1	1	0	1	0	1	0	1	1	Plastic Surgery	1	14	33	2.35714	0	8	9	40	2	3	4	2	1	4	1	4	3	3	3	4	2	2	2	2	9	15	6	0	0	0	0	0	0
106	35	2	0	1	1	2	1	1	1	4	1	1	0	1	1	Plastic Surgery	1	14	33	2.35714	0	8	15	50	1	2	3	2	2	1	1	3	2	1	2	2	3	2	2	2	10.5	30	4.5	0	0	3	0	0	0
107	24	3	0	1	1	1	0	1	0	1	0	1	0	1	1	Plastic Surgery	1	14	33	2.35714	0	8	3	50	1	2	3	2	2	3	2	3	2	3	2	3	3	2	2	2	11	60	7	0	1	0	0	0	0
108	32	2	0	1	1	2	1	1	0	1	0	1	0	3	0	Plastic Surgery	1	14	33	2.35714	0	8	12	50	2	2	3	3	2	1	2	3	1	3	2	3	3	2	2	2	10	10	6	0	0	0	1	0	2
109	31	2	0	1	1	2	1	1	0	1	0	1	0	1	1	ICU A	0	54	10	0.185185	1	12	5.5	52	2	2	3	2	2	3	2	2	2	3	2	2	2	2	2	3	11	60	6	0	0	1	1	1	0
110	26	3	0	1	1	2	1	1	0	3	1	1	0	1	1	ICU A	0	54	10	0.185185	1	12	3.5	50	1	2	4	2	1	1	1	2	3	4	2	4	1	1	1	1	10	1	7	0	0	0	0	0	0
111	24	3	0	1	1	1	0	1	0	1	0	1	0	1	1	ICU A	0	54	10	0.185185	1	12	1.5	50	2	2	3	2	2	2	2	2	2	3	2	2	3	3	2	2	11	5	7	1	0	1	1	0	0
112	27	2	0	1	1	1	0	1	0	1	0	1	0	2	0	ICU A	0	54	10	0.185185	1	12	3	52	2	2	4	2	1	3	1	2	2	4	2	3	2	1	2	1	10	15	6	1	1	1	0	0	0
113	24	3	0	1	1	1	0	0	0	1	0	1	0	1	1	ICU A	0	54	10	0.185185	1	12	2	50	2	1	3	1	1	3	1	2	3	4	1	2	2	2	2	2	11	70	7	2	3	1	0	0	0
114	27	2	0	1	1	1	0	0	0	1	0	1	0	1	1	ICU A	0	54	10	0.185185	1	12	7	50	2	2	2	1	2	2	2	3	2	4	2	1	2	2	1	2	11.5	10	6	0	0	0	1	0	0
115	28	4	0	1	1	2	1	1	0	2	1	1	0	2	0	ICU A	0	54	10	0.185185	1	12	1	47	2	1	2	1	4	2	2	1	1	4	1	1	3	2	3	3	10.5	40	7	2	3	3	2	0	1
116	25	3	0	1	1	1	0	1	0	1	0	1	0	1	1	ICU A	0	54	10	0.185185	1	12	1.5	50	2	2	3	1	2	2	2	3	2	4	2	2	2	2	2	3	10	30	6.5	0	0	3	1	0	0
117	28	3	0	1	1	1	0	1	0	1	0	1	0	1	1	ICU A	0	54	10	0.185185	1	12	4	55	2	1	3	2	1	3	1	4	3	3	2	3	2	2	2	3	11	15	6.5	1	0	0	1	0	0
118	30	2	0	1	1	1	0	1	0	2	1	1	0	1	1	ICU A	0	54	10	0.185185	1	12	11	49	2	1	2	1	2	2	2	3	2	3	2	2	3	2	2	2	11	60	6	0	1	0	0	0	0
119	27	3	0	1	1	2	1	1	0	1	0	1	0	1	1	ICU A	0	54	10	0.185185	1	12	3	50	2	3	3	2	3	2	2	2	2	4	2	2	3	3	2	3	9	15	7	0	1	1	1	0	2
120	23	3	0	1	1	1	0	1	0	4	1	1	0	1	1	Emergency	0	37	55	1.48649	1	8	1	52	2	2	3	2	2	2	2	1	2	3	2	2	3	2	2	3	10	5	6	1	0	1	2	0	0
121	37	3	0	1	1	2	1	1	0	1	0	1	0	1	1	Annex 2	1	29	49	1.68966	1	8	10	50	2	2	3	3	2	2	2	3	2	2	2	3	3	2	2	2	10	20	6	0	1	1	1	0	0
122	32	2	0	1	1	2	1	1	0	1	0	1	0	1	1	Annex 2	1	29	49	1.68966	1	8	10	54	2	3	3	3	2	2	2	2	3	2	2	2	3	2	3	2	10	30	7	1	0	0	0	0	0
123	31	3	0	1	1	2	1	1	0	1	0	1	0	1	1	Annex 2	1	29	49	1.68966	1	8	10	40	2	1	4	3	2	2	1	3	2	3	2	2	2	2	1	2	10	8	6	0	0	1	0	0	0
124	29	2	0	1	1	2	1	1	0	1	0	1	0	1	1	Annex 2	1	29	49	1.68966	1	8	9	50	3	3	4	3	3	3	2	2	2	1	2	1	2	3	2	4	11	30	6.5	2	3	0	1	0	0
125	31	2	0	1	1	2	1	1	0	1	0	1	0	1	1	Annex 2	1	29	49	1.68966	1	8	8	50	3	3	3	2	2	3	2	2	2	3	2	3	2	2	2	2	10	30	6	1	0	1	1	0	1
126	28	2	0	1	1	2	1	1	0	1	0	1	0	1	1	Annex 2	1	29	49	1.68966	1	8	6	0	2	2	3	2	3	3	2	3	2	2	2	2	2	2	2	2	10	5	5	2	0	0	0	0	0
127	58	2	0	2	0	2	1	1	0	4	1	1	0	1	1	Annex 2	1	29	49	1.68966	1	8	36	49	2	3	4	3	2	3	2	2	2	2	2	3	4	2	2	2	10	10	6	0	1	0	2	0	0
128	28	2	0	1	1	2	1	1	0	1	0	1	0	1	1	MICU	0	21	8	0.380952	1	8	1.5	50	2	2	3	3	3	3	2	3	2	3	3	2	4	2	2	2	11	25	6	0	0	0	1	0	0
129	47	2	0	2	0	2	1	1	0	4	1	1	0	1	1	MICU	0	21	8	0.380952	1	8	26	58	2	4	4	2	3	3	2	2	2	2	2	3	3	1	2	2	10	8	5.5	0	0	1	1	0	0
130	39	4	0	1	1	2	1	1	0	1	0	1	0	1	1	MICU	0	21	8	0.380952	1	8	17	50	1	2	2	3	2	3	2	3	2	3	2	3	4	2	3	2	10	2	6	0	0	0	0	0	0
131	26	3	0	1	1	1	0	1	0	1	0	1	0	1	1	MICU	0	21	8	0.380952	1	8	3	50	2	2	2	2	2	2	2	2	2	3	2	2	3	2	2	2	10	5	6	0	0	0	1	0	0
132	34	2	0	1	1	2	1	1	1	1	0	1	0	1	1	MICU	0	21	8	0.380952	1	8	13	50	2	2	2	2	2	2	3	2	2	3	3	3	2	2	2	2	11	30	5	0	1	3	3	0	0
133	27	3	0	1	1	1	0	1	0	3	1	1	0	1	1	MICU	0	21	8	0.380952	1	8	3	49	2	1	3	1	3	3	2	2	2	1	2	1	2	2	2	3	11	60	6	3	3	2	0	0	0
134	49	2	0	2	0	2	1	1	0	4	1	1	0	1	1	Neurosurgery Ward	1	15	34	2.26667	0	8	28	52	2	3	3	2	2	2	2	3	3	3	2	2	2	2	2	3	10.5	45	6	1	1	2	2	0	0
135	28	3	0	1	1	2	1	1	0	3	1	1	0	1	1	Neurosurgery Ward	1	15	34	2.26667	0	8	5	40	3	2	3	2	2	2	2	3	3	3	2	2	4	2	2	3	11	30	7	0	3	1	1	0	0
136	30	3	0	1	1	2	1	1	0	4	1	1	0	1	1	Neurosurgery Ward	1	15	34	2.26667	0	8	5	40	2	3	3	2	2	3	2	3	2	3	2	3	3	1	2	2	10	15	6	0	0	1	0	0	0
137	33	2	0	1	1	2	1	0	0	4	1	1	0	1	1	Neurosurgery Ward	1	15	34	2.26667	0	8	10	50	3	3	3	3	2	3	2	3	3	3	2	3	3	2	3	2	11	17	6.5	1	0	0	1	0	0
138	30	2	0	1	1	2	1	1	0	3	1	1	0	1	1	Neurosurgery Ward	1	15	34	2.26667	0	8	10	50	3	2	2	2	2	2	2	3	3	3	2	2	3	2	2	3	10.5	15	7	0	0	1	2	0	0
139	31	2	0	1	1	2	1	1	0	1	0	1	0	1	1	Neurosurgery Ward	1	15	34	2.26667	0	8	11	50	3	3	3	2	2	2	2	2	3	2	2	3	3	2	2	2	10	15	6.5	0	0	0	1	0	0
140	29	3	0	1	1	2	1	1	0	2	1	1	0	1	1	Burn	0	9	9	1	1	8	7.5	50	2	2	3	2	2	2	2	3	3	3	3	3	3	2	2	2	10	25	7	0	0	3	1	0	0
141	26	3	0	1	1	1	0	1	0	1	0	1	0	2	0	Burn	0	9	9	1	1	8	4	50	3	1	3	2	2	2	2	3	2	4	2	2	3	2	3	3	11	15	7	1	1	0	1	0	0
142	32	2	0	1	1	2	1	1	0	1	0	1	0	1	1	Burn	0	9	9	1	1	8	12	50	2	2	3	3	2	3	2	3	3	3	3	3	3	2	3	2	11	60	7	1	2	3	2	0	0
143	21	1	1	1	1	1	0	1	0	1	0	1	0	1	1	Burn	0	9	9	1	1	8	2	50	2	4	4	3	1	2	1	4	3	2	3	2	4	2	2	1	12	20	7	0	0	0	0	0	0
144	36	1	1	1	1	2	1	1	0	1	0	1	0	1	1	Burn	0	9	9	1	1	8	12	45	2	1	3	3	2	2	2	2	1	3	2	2	2	2	2	2	10	30	5.5	0	0	0	3	0	0
145	24	3	0	1	1	1	0	1	0	3	1	1	0	1	1	Dialysis	0	17	11	0.647059	1	8	1	50	2	2	3	3	2	2	2	3	2	3	2	2	3	2	2	3	12	40	8.5	0	1	1	2	0	0
146	27	3	0	1	1	2	1	1	0	2	1	1	0	1	1	Dialysis	0	17	11	0.647059	1	10	3	50	4	1	2	2	2	1	2	1	1	3	2	2	3	3	2	2	10	30	8	1	1	1	1	0	0
147	29	3	0	1	1	1	0	0	0	2	1	1	0	2	0	ICU A	0	54	10	0.185185	1	12	0.9	49	2	3	4	2	2	3	2	3	2	4	3	2	3	2	2	1	11.5	50	7	2	2	2	1	0	0
148	28	3	0	1	1	2	1	1	0	1	0	1	0	1	1	Dialysis	0	17	11	0.647059	1	8	2	50	1	2	4	2	1	1	1	3	3	4	2	2	2	2	2	2	11	60	7	0	3	0	3	2	0
149	34	2	0	1	1	2	1	1	0	2	1	1	0	1	1	Dialysis	0	17	11	0.647059	1	8	9	50	3	3	3	2	2	1	2	1	2	2	2	2	3	2	1	2	11	30	6.5	1	0	1	0	0	1
150	31	3	0	1	1	2	1	1	0	2	1	1	0	1	1	ICU A	0	54	10	0.185185	1	8	7.5	56	2	1	3	3	1	2	2	3	2	3	1	1	2	2	3	2	10	30	7	0	0	2	1	0	0
151	32	3	0	1	1	2	1	1	0	1	0	1	0	1	1	Dialysis	0	17	11	0.647059	1	8	11	40	2	2	3	1	1	2	2	4	3	4	2	2	3	3	1	3	10	25	6	2	3	3	2	0	1
152	30	2	0	1	1	2	1	1	0	1	0	1	0	1	1	Dialysis	0	17	11	0.647059	1	8	10	50	3	3	4	2	3	2	2	4	1	3	2	2	2	2	2	3	11	5	6	0	0	2	0	0	1
153	31	2	0	1	1	2	1	1	0	1	0	1	0	1	1	Male Surgical	1	12	27	2.25	0	8	10	40	3	2	3	1	2	2	3	1	1	4	3	2	3	2	3	3	11	45	8	1	3	2	3	0	0
154	29	3	0	1	1	2	1	1	0	1	0	1	0	1	1	Male Surgical	1	12	27	2.25	0	8	7	50	3	2	3	1	3	3	3	2	1	3	2	2	3	2	3	3	11	60	6	2	3	3	1	0	0
155	59	2	0	3	0	2	1	1	0	4	1	1	0	1	1	Male Surgical	1	12	27	2.25	0	8	39	50	2	4	4	2	2	3	1	3	1	2	1	1	1	1	1	1	10	15	4	2	2	2	2	0	0
156	33	1	1	1	1	2	1	1	0	3	1	1	0	1	1	Male Surgical	1	12	27	2.25	0	8	11	42	4	1	1	1	2	1	3	1	3	3	1	1	4	2	4	4	11	40	6	2	2	3	0	0	0
157	25	1	1	1	1	1	0	0	0	1	0	1	0	1	1	Male Surgical	1	12	27	2.25	0	8	6	40	4	1	1	1	3	1	3	1	3	4	1	1	4	2	4	4	12	25	6	0	0	1	1	0	0
158	53	2	0	2	0	2	1	1	0	1	0	1	0	1	1	Post OP	1	20	12	0.6	1	8	34	58	2	2	3	2	2	2	2	2	2	2	2	2	2	2	2	3	11	15	6	0	0	0	1	0	0
159	28	3	0	1	1	1	0	1	0	1	0	1	0	1	1	Post OP	1	20	12	0.6	1	8	3	40	2	2	3	1	2	2	1	3	2	3	2	2	3	2	2	2	11	30	8	0	3	1	3	0	0
160	28	2	0	1	1	2	1	1	0	3	1	1	0	1	1	Post OP	1	20	12	0.6	1	8	8.5	40	3	2	2	3	2	3	4	1	1	4	1	1	1	3	3	4	9	120	8	2	0	2	2	1	2
161	25	3	0	1	1	2	1	1	0	1	0	1	0	1	1	Post OP	1	20	12	0.6	1	8	2.5	50	2	1	3	2	3	2	2	2	2	3	2	2	3	2	2	3	10	30	8	0	0	2	1	0	0
162	27	3	0	1	1	1	0	1	0	3	1	1	0	1	1	Post OP	1	20	12	0.6	1	8	7	50	1	1	3	1	1	3	1	2	1	3	1	2	3	1	1	1	11.5	30	8	0	0	1	0	0	0
163	25	3	0	1	1	1	0	1	0	3	1	1	0	1	1	Post OP	1	20	12	0.6	1	8	1	50	3	1	1	1	3	2	2	2	2	3	1	1	2	3	2	4	11	5	7	2	2	3	3	2	0
164	27	2	0	1	1	2	1	1	0	4	1	1	0	1	1	ICU A	0	54	10	0.185185	1	12	3	49	1	1	4	2	2	2	1	3	2	3	2	2	2	3	2	3	11	25	7	2	1	1	0	0	0
165	30	2	0	1	1	2	1	1	0	1	0	1	0	1	1	OT	0	52	#NULL!	#NULL!	#NULL!	8	9	48	3	4	1	3	1	2	2	2	3	2	3	3	4	2	2	2	9.5	15	5.5	0	0	2	2	0	0
166	33	2	0	1	1	2	1	1	0	1	0	1	0	1	1	OT	0	52	#NULL!	#NULL!	#NULL!	8	13	55	3	2	2	2	3	3	2	3	2	3	2	2	3	2	2	2	10.5	5	7	0	0	0	3	0	0
167	35	2	0	1	1	2	1	1	0	1	0	1	0	1	1	OT	0	52	#NULL!	#NULL!	#NULL!	8	11	35	2	3	3	3	2	2	1	2	3	2	3	3	2	2	2	2	10	60	7	0	1	1	1	0	1
168	24	2	0	1	1	2	1	1	1	1	0	1	0	1	1	OT	0	52	#NULL!	#NULL!	#NULL!	8	4	49	2	2	4	4	2	3	2	3	3	2	2	3	3	2	2	2	10	10	5.5	0	0	0	0	0	0
169	26	2	0	1	1	1	0	1	0	1	0	1	0	1	1	OT	0	52	#NULL!	#NULL!	#NULL!	8	3	50	3	2	3	2	2	2	2	2	3	3	2	2	3	2	2	3	11	15	7	0	1	1	3	1	0
170	22	1	1	1	1	1	0	1	0	1	0	1	0	1	1	OT	0	52	#NULL!	#NULL!	#NULL!	8	1	49	2	2	3	3	2	3	2	3	3	3	3	3	3	2	2	2	10	10	7	0	0	0	0	0	0
171	29	2	0	1	1	2	1	1	0	2	1	1	0	1	1	OT	0	52	#NULL!	#NULL!	#NULL!	8	8	55	3	2	3	2	2	3	3	2	2	2	2	2	3	2	2	3	10	5	5	0	0	1	2	1	0
172	26	2	0	1	1	2	1	1	0	1	0	1	0	1	1	SW Gen2	1	13	28	2.15385	0	8	6	50	2	2	3	2	2	3	2	2	2	3	2	2	3	2	2	2	11	90	7	2	3	1	3	0	0
173	45	4	0	2	0	2	1	1	0	1	0	1	0	1	1	SW Gen2	1	13	28	2.15385	0	8	23	0	1	2	3	1	2	4	1	2	1	3	4	1	3	2	1	2	10	30	5	3	0	2	1	0	2
174	27	3	0	1	1	1	0	1	0	2	1	1	0	1	1	SW Gen2	1	13	28	2.15385	0	8	3.5	49	1	1	2	1	3	2	2	2	2	1	1	1	3	2	2	2	11	60	8	1	2	1	1	0	1
175	28	2	0	1	1	1	0	1	0	1	0	1	0	1	1	SW Oncoward	1	13	27	2.07692	0	8	5	52	2	3	3	3	2	3	2	3	2	2	3	3	3	2	2	2	10	10	5	0	0	0	2	0	0
176	24	1	1	1	1	1	0	1	0	1	0	1	0	1	1	SW Oncoward	1	13	27	2.07692	0	8	4	52	2	3	3	3	2	3	2	3	2	2	2	2	3	2	2	2	9.5	40	6	0	0	2	0	0	0
177	21	1	1	1	1	1	0	1	0	1	0	1	0	1	1	SW Oncoward	1	13	27	2.07692	0	8	0.2	50	2	2	4	3	2	2	1	4	3	2	2	2	2	2	2	1	11	15	6	0	0	1	1	0	0
178	28	2	0	1	1	2	1	1	1	2	1	1	0	2	0	Chemotherapy Daycare	1	2	10	#NULL!	#NULL!	8	7	50	1	3	3	4	2	3	2	3	2	2	3	3	3	2	2	1	11.5	120	7.5	0	3	2	0	0	0
179	25	3	0	1	1	1	0	1	0	1	0	1	0	1	1	Psychiatric Ward	0	9	12	1.33333	1	8	1.5	47	2	1	3	1	2	2	2	3	2	4	2	3	4	2	1	2	10	5	6	0	0	0	3	0	0
180	31	2	0	1	1	1	0	1	0	4	1	1	0	1	1	Psychiatric Ward	0	9	12	1.33333	1	8	8	50	2	3	2	2	1	1	2	2	2	3	2	3	2	2	2	2	11	30	6	0	1	1	0	0	0
181	25	3	0	1	1	2	1	1	0	1	0	1	0	1	1	Psychiatric Ward	0	9	12	1.33333	1	8	3	50	2	3	3	2	2	2	2	3	2	2	3	3	3	1	2	2	10	15	7	0	0	0	3	0	0
182	32	2	0	1	1	2	1	1	0	3	1	1	0	1	1	Psychiatric Ward	0	9	12	1.33333	1	8	11	50	3	2	3	4	3	3	3	2	2	3	2	2	3	2	2	3	11	10	6	0	0	0	0	0	0
183	28	3	0	1	1	2	1	1	0	3	1	1	0	1	1	Psychiatric Ward	0	9	12	1.33333	1	8	4	50	3	2	3	3	2	3	2	3	2	3	2	3	3	2	2	2	10	35	5.5	0	2	2	2	0	0
184	31	2	0	1	1	2	1	1	0	3	1	1	0	1	1	Psychiatric Ward	0	9	12	1.33333	1	8	8	0	2	3	4	2	2	4	2	4	2	1	2	2	2	1	1	1	10	30	6	0	0	2	1	0	0
185	29	2	0	1	1	1	0	1	0	2	1	1	0	1	1	Psychiatric Ward	0	9	12	1.33333	1	8	6	40	1	3	3	3	2	2	1	2	2	4	1	2	1	1	1	2	11	90	6	0	3	3	1	0	0
186	39	2	0	1	1	2	1	0	0	1	0	1	0	1	1	Emergency	0	37	55	1.48649	1	8	18	50	3	1	2	2	4	2	3	2	2	3	2	2	4	3	3	3	8.5	25	4.5	0	0	2	0	0	1
187	33	2	0	1	1	2	1	1	0	4	1	1	0	2	0	Emergency	0	37	55	1.48649	1	8	14	50	2	2	3	2	3	2	2	3	3	2	2	2	3	1	3	3	11	60	6.5	0	1	2	3	0	0
188	27	3	0	1	1	2	1	1	0	1	0	1	0	1	1	Emergency	0	37	55	1.48649	1	8	3.5	50	2	3	3	3	2	2	2	3	3	2	2	2	3	2	2	2	10	30	7	0	0	1	0	0	0
189	31	2	0	1	1	2	1	1	0	1	0	1	0	1	1	Emergency	0	37	55	1.48649	1	8	11.5	50	2	2	3	3	2	3	3	3	3	4	2	2	4	2	2	3	11	25	6	0	0	0	1	0	1
190	20	1	1	1	1	1	0	0	0	1	0	1	0	1	1	Emergency	0	37	55	1.48649	1	8	1.5	50	2	2	3	1	3	3	2	2	1	4	1	1	4	2	2	3	11	15	6	0	0	0	0	0	0
191	25	3	0	1	1	1	0	0	0	1	0	1	0	3	0	Emergency	0	37	55	1.48649	1	8	3	50	3	2	2	3	3	2	2	2	1	3	2	1	2	2	2	3	11	45	7	1	3	0	0	0	0
192	25	3	0	1	1	1	0	1	0	1	0	1	0	1	1	Emergency	0	37	55	1.48649	1	8	4	50	3	2	3	3	2	2	2	3	2	3	2	2	3	2	2	3	10	1	8	0	0	1	1	0	0
193	22	1	1	1	1	1	0	1	1	3	1	1	0	1	1	SW HDU1	1	26	15	0.576923	1	8	3	48	1	1	2	1	2	1	1	2	2	3	2	2	2	1	1	2	12	15	5	0	1	1	2	0	1
194	27	1	1	1	1	2	1	1	0	1	0	1	0	1	1	SW HDU1	1	26	15	0.576923	1	8	7	50	3	2	3	2	3	2	2	2	1	4	1	1	2	3	2	2	11	15	7	1	0	0	1	0	0
195	25	3	0	1	1	1	0	0	1	2	1	1	0	1	1	SW HDU1	1	26	15	0.576923	1	8	2	48	2	1	1	1	2	2	2	1	1	3	2	2	3	1	2	1	12	40	7	2	3	2	3	3	0
196	27	3	0	1	1	2	1	1	0	1	0	1	0	1	1	SW HDU1	1	26	15	0.576923	1	8	3.5	42	2	1	2	2	2	4	2	3	2	3	4	3	3	2	2	2	10	45	7	0	1	0	0	0	0
197	38	4	0	2	0	2	1	1	0	1	0	1	0	1	1	SW HDU1	1	26	15	0.576923	1	8	19	50	2	2	3	3	3	3	2	3	2	3	3	2	3	3	3	3	11	15	6	0	1	1	3	0	1
198	27	3	0	1	1	1	0	1	1	1	0	1	0	1	1	SW HDU2	1	15	15	1	1	8	1	49	2	2	3	2	2	2	2	2	2	3	2	1	3	3	2	3	10	30	6.5	0	2	1	1	0	0
199	26	3	0	1	1	1	0	1	0	1	0	1	0	1	1	SW HDU2	0	15	15	1	1	8	3	55	2	4	3	3	2	3	2	2	3	3	3	3	3	2	2	2	11	10	6	1	0	0	0	0	0
200	25	3	0	1	1	1	0	1	0	3	1	1	0	1	1	SW HDU2	1	15	15	1	1	8	0.1	55	2	3	3	2	2	3	2	2	2	3	2	1	2	2	2	2	10.5	20	6	0	2	1	0	0	1
201	27	2	0	1	1	1	0	1	0	2	1	1	0	1	1	SW HDU2	1	15	15	1	1	8	4	52	3	2	2	1	3	2	2	3	3	4	2	2	3	2	2	2	11.5	25	7.5	0	1	1	2	0	0
202	30	3	0	1	1	1	0	1	0	1	0	1	0	1	1	Neuro Medicine	1	16	34	2.125	0	8	6	40	2	2	3	2	2	2	2	3	3	3	2	2	2	2	2	2	12	15	9	0	2	1	0	0	0
203	54	2	0	2	0	2	1	1	0	3	1	1	0	1	1	Neuro Medicine	1	16	34	2.125	0	8	34	48	2	3	4	3	1	2	1	3	4	3	3	3	3	1	1	1	9	30	5.5	0	2	3	2	0	0
204	34	2	0	1	1	3	0	1	0	1	0	1	0	1	1	Neuro Medicine	1	16	34	2.125	0	8	15	45	3	2	3	2	3	2	2	2	2	3	2	2	3	2	2	2	9	10	5	2	0	3	3	0	0
205	59	2	0	3	0	2	1	1	0	4	1	1	0	1	1	Neuro Medicine	1	16	34	2.125	0	8	35	55	1	4	4	4	1	2	1	3	2	2	3	3	2	2	2	2	9	30	6	0	0	0	3	0	0
206	33	3	0	1	1	2	1	1	0	2	1	1	0	2	0	Neuro Medicine	1	16	34	2.125	0	8	11	50	2	2	3	2	3	2	2	3	2	4	2	2	3	2	2	3	10	60	6.5	0	1	0	2	0	0
207	30	2	0	1	1	2	1	1	1	1	0	1	0	1	1	Male Surgical	1	12	27	2.25	0	8	8	50	4	4	4	4	4	4	4	4	1	4	1	3	4	4	4	4	9	30	6	1	0	0	0	0	1
208	28	3	0	1	1	1	0	1	0	1	0	1	0	1	1	Male Surgical	1	12	27	2.25	0	8	5	50	2	3	2	2	3	2	2	3	1	3	3	3	3	2	2	2	11	15	6.5	0	0	0	0	0	0
209	28	2	0	1	1	1	0	1	0	4	1	1	0	1	1	Maternity Ward	1	15	33	2.2	0	8	8	50	3	2	3	3	2	3	2	2	2	3	1	1	2	2	2	2	10	30	6	0	1	2	2	0	0
210	30	3	0	1	1	2	1	1	0	1	0	1	0	1	1	Maternity Ward	1	15	33	2.2	0	8	4	50	2	1	2	1	2	2	3	2	2	3	2	2	3	3	3	3	11	40	7.5	1	3	2	2	0	0
211	37	2	0	1	1	2	1	1	0	1	0	1	0	1	1	Maternity Ward	1	15	33	2.2	0	8	13	50	2	3	3	3	4	3	2	3	2	3	2	2	3	2	3	3	10.5	15	5.5	2	1	3	1	0	0
212	56	2	0	2	0	2	1	1	1	4	1	1	0	1	1	Maternity Ward	1	15	33	2.2	0	8	33	60	1	4	4	4	2	3	1	2	2	3	2	3	2	3	2	2	10	25	4.5	1	0	0	1	0	0
213	36	2	0	1	1	2	1	1	0	1	0	1	0	1	1	Maternity Ward	1	15	33	2.2	0	8	16	50	2	2	3	3	2	2	2	3	3	3	2	2	3	2	2	3	10	60	6	0	1	0	1	0	0
214	31	3	0	1	1	2	1	1	1	1	0	1	0	1	1	Maternity Ward	1	15	33	2.2	0	8	7	50	1	2	3	2	2	2	1	2	2	3	2	2	3	2	2	2	10	30	6	0	1	1	3	0	0
215	33	2	0	1	1	2	1	1	0	2	1	1	0	1	1	Neonate Ward	1	11	8	0.727273	1	8	7	45	3	1	1	1	3	1	4	2	2	4	1	1	2	2	2	3	10	5	5	0	1	1	2	1	3
216	27	2	0	1	1	2	1	1	0	1	0	1	0	1	1	Neonate Ward	1	11	8	0.727273	1	8	8	41	2	1	1	1	1	1	1	1	3	2	1	2	2	1	1	1	10	10	6	1	0	0	2	0	1
217	31	4	0	1	1	2	1	1	0	4	1	1	0	2	0	Neonate Ward	1	11	8	0.727273	1	8	10	38	3	2	2	1	3	2	2	2	2	3	2	2	2	2	3	2	10.5	10	6	0	0	1	1	0	0
218	21	1	1	1	1	1	0	1	0	1	0	1	0	1	1	Neonate Ward	1	11	8	0.727273	1	8	1.7	52	2	2	2	2	2	2	2	3	3	3	2	2	3	2	2	3	11	10	7	0	0	2	1	0	1
219	25	1	1	1	1	1	0	1	0	1	0	1	0	1	1	Annex 1	1	28	49	1.75	1	8	6	0	1	3	3	2	2	2	1	2	2	2	3	3	3	2	2	2	9	30	6	0	0	0	0	0	0
220	31	3	0	1	1	2	1	1	0	3	1	1	0	2	0	Annex 1	1	28	49	1.75	1	8	7	60	3	4	2	1	3	2	2	1	1	3	1	3	4	2	2	2	10	45	5.5	0	1	1	3	0	1
222	29	2	0	1	1	2	1	1	0	1	0	1	0	1	1	Annex 1	1	28	49	1.75	1	8	4.5	50	3	2	2	3	3	3	3	3	1	3	1	2	3	3	2	3	10.5	15	6	0	1	2	3	0	1
223	29	3	0	1	1	2	1	1	0	3	1	1	0	1	1	Annex 1	1	28	49	1.75	1	8	5	50	3	2	3	3	2	1	2	3	2	4	2	2	3	3	2	3	10	25	8	0	0	0	0	0	0
224	30	3	0	1	1	2	1	0	0	2	1	1	0	1	1	Annex 1	1	28	49	1.75	1	8	6	50	3	2	3	3	2	2	2	2	2	3	2	2	3	2	2	2	10.5	20	7	0	0	0	1	0	0
225	24	3	0	1	1	1	0	0	0	1	0	1	0	1	1	Annex 1	1	28	49	1.75	1	8	0.4	50	2	1	4	1	1	3	1	2	1	4	2	1	2	1	1	1	10	15	8	0	0	0	1	0	0
226	22	1	1	1	1	1	0	1	0	3	1	1	0	1	1	Annex 1	1	28	49	1.75	1	8	2.5	50	1	2	4	3	1	1	1	3	1	1	3	3	1	1	1	1	11	30	8.5	0	2	0	1	0	0
227	23	1	1	1	1	1	0	0	0	1	0	1	0	1	1	Annex 1	1	28	49	1.75	1	8	1	0	2	2	3	2	2	2	1	3	3	2	3	2	3	2	2	2	11.5	30	7	0	1	2	1	0	0
228	26	3	0	1	1	2	1	1	0	1	0	1	0	1	1	Annex 1	1	28	49	1.75	1	8	3	50	3	2	2	3	2	2	2	3	2	3	2	2	3	2	2	2	10.5	10	5.5	2	1	1	1	0	0
229	25	3	0	1	1	1	0	1	0	2	1	1	0	1	1	ICU B	0	46	12	0.26087	1	12	1	45	3	2	3	2	4	3	2	1	1	4	1	2	4	3	3	2	11.5	30	6	0	0	2	1	0	0
230	21	1	1	1	1	1	0	1	0	2	1	1	0	1	1	ICU B	0	46	12	0.26087	1	12	1	45	2	2	2	2	3	2	2	2	1	3	1	1	2	2	2	3	2	120	7	0	3	3	2	2	0
231	22	3	0	1	1	1	0	1	0	1	0	1	0	1	1	ICU B	0	46	12	0.26087	1	12	0.3	50	2	2	3	2	2	2	2	2	2	3	2	2	3	3	2	3	11	15	6	0	0	2	1	0	0
232	26	3	0	1	1	2	1	1	0	1	0	1	0	1	1	ICU B	0	46	12	0.26087	1	12	3	45	2	3	3	2	2	2	2	2	2	4	2	2	2	3	2	2	10.5	25	5.5	2	2	2	1	0	0
233	25	3	0	1	1	1	0	1	0	1	0	1	0	1	1	ICU B	0	46	12	0.26087	1	12	3	48	2	1	2	1	3	2	2	2	1	3	1	1	3	2	3	3	10	120	7	0	3	1	1	0	0
234	31	2	0	1	1	2	1	1	0	3	1	1	0	1	1	ICU B	0	46	12	0.26087	1	12	9	49	3	1	3	3	2	2	2	3	1	3	2	2	2	2	2	2	11	15	6	2	1	3	0	0	0
235	27	3	0	1	1	1	0	0	0	1	0	1	0	1	1	ICU B	0	46	12	0.26087	1	12	3	46	2	1	2	1	3	2	3	1	2	4	1	1	3	3	1	4	11.5	60	8	2	3	1	0	0	1
236	26	3	0	1	1	1	0	1	0	2	1	1	0	1	1	ICU B	0	46	12	0.26087	1	12	1.5	50	2	1	1	1	3	2	3	1	2	4	2	1	4	3	2	3	10.5	120	7	2	3	1	0	1	0
237	26	2	0	1	1	1	0	1	0	1	0	1	0	1	1	ICU B	0	46	12	0.26087	1	12	8	50	2	2	2	2	2	2	2	3	2	3	2	2	3	2	2	3	11	40	7	2	3	3	1	0	0
238	21	1	1	1	1	1	0	0	0	4	1	1	0	1	1	ICU B	0	46	12	0.26087	1	12	3	50	2	3	3	2	2	2	2	2	2	3	2	2	3	2	3	2	10	30	6	2	0	0	0	0	0
239	24	1	1	1	1	1	0	0	0	1	0	1	0	1	1	ICU B	0	46	12	0.26087	1	12	4	49	2	2	3	3	3	2	2	3	2	3	2	2	2	3	2	2	11	45	7	0	1	2	2	0	0
240	22	1	1	1	1	1	0	0	0	4	1	1	0	1	1	Labor Room	1	28	12	0.428571	1	8	2	45	2	1	3	2	2	2	2	1	2	3	2	2	3	2	2	2	12	2	7.5	3	0	0	0	0	0
241	30	2	0	1	1	2	1	1	0	1	0	1	0	1	1	Labor Room	1	28	12	0.428571	1	8	10	50	3	2	4	4	2	3	2	3	2	3	2	2	2	2	2	2	10	5	6	2	0	1	1	0	0
242	30	3	0	1	1	1	0	0	0	3	1	1	0	1	1	Labor Room	1	28	12	0.428571	1	8	8	50	2	2	3	2	2	2	2	3	2	3	2	2	3	2	2	3	11	15	6	2	1	2	0	0	0
243	26	3	0	1	1	1	0	1	0	1	0	1	0	1	1	Labor Room	1	28	12	0.428571	1	8	3	50	2	3	3	3	2	2	3	3	3	3	2	2	3	3	2	2	10	5	6	0	0	0	1	0	0
244	34	2	0	1	1	2	1	1	0	1	0	1	0	1	1	Labor Room	1	28	12	0.428571	1	8	14	39	3	3	4	4	1	1	1	2	1	2	1	1	2	3	1	2	11	25	6	0	1	0	0	0	0
245	23	3	0	1	1	1	0	1	0	2	1	1	0	1	1	Labor Room	1	28	12	0.428571	1	8	2	50	2	3	3	3	2	3	2	3	3	2	2	2	3	2	2	3	10	18	6	0	0	2	0	0	0
246	27	2	0	1	1	2	1	1	0	1	0	1	0	1	1	Labor Room	1	28	12	0.428571	1	8	5	50	4	2	3	2	2	2	1	2	2	2	3	2	3	2	2	2	10	30	6	0	0	0	0	0	0
247	30	3	0	1	1	2	1	1	0	1	0	1	0	1	1	Labor Room	1	28	12	0.428571	1	8	6	50	3	3	3	3	2	2	2	3	3	3	2	2	3	2	2	2	10	30	6	0	0	0	1	0	0
248	55	2	0	2	0	2	1	1	0	3	1	1	0	1	1	FP	1	3	#NULL!	#NULL!	#NULL!	8	35	45	1	3	4	3	1	1	1	3	2	2	3	3	1	3	2	1	9	25	5.5	0	0	2	1	0	0
249	58	1	1	2	0	2	1	1	1	2	1	1	0	1	1	FP	1	3	#NULL!	#NULL!	#NULL!	8	36	50	2	3	4	2	2	2	1	3	2	2	3	2	3	1	1	1	10	240	7	0	3	3	1	0	0
250	44	4	0	1	1	2	1	1	0	4	1	1	0	1	1	FP	1	3	#NULL!	#NULL!	#NULL!	8	23	47	1	4	4	4	2	3	1	3	3	1	4	4	2	1	1	1	10	15	5	0	0	0	0	0	0
[truncated: 48 more columns]
